# Supplementary material for: Structure and stability of symptoms in first episode psychosis: a longitudinal network approach
Source: Transl Psychiatry. 2021 Nov 6;11:567. doi: 10.1038/s41398-021-01687-y (PMC8572227; doi:10.1038/s41398-021-01687-y)
Supplement: Supplementary file 20 — Code Final R [file 41398_2021_1687_MOESM20_ESM.txt]

#load required libraries
library(readr)
library(doParallel)
library(bootnet)
library(qgraph)
library(NetworkComparisonTest)
library(networktools)
library(igraph)
library(mice)

#enable multicore (windows) which roughly halves time for analysis runs
cl <- makeCluster(detectCores(), type='PSOCK')
registerDoParallel(cl)

options(max.print=1000000)

#don't use scientific notation (revert back with options(scipen=0)
options(scipen=999)
options(digits = 5)

preproc_all = read_csv("data.csv")
#How much data is missing?
sum(is.na(preproc_all)/(1027*78))*100 #15.1%
#Number of complete cases
sum(complete.cases(preproc_all)) #681/1027
#Baseline
sum(is.na(preproc_all[,c(1:39)])/(1027*39))*100 #6.2%
sum(complete.cases(preproc_all[,c(1:39)])) #895/1027
#12 months
sum(is.na(preproc_all[,c(40:78)])/(1027*39))*100 # 23.9%
sum(complete.cases(preproc_all[,c(40:78)])) #757/1027

#Complete data only
preproc_all_complete = na.omit(preproc_all)

BL_data_complete = preproc_all_complete[, c(1:39)]
M12_data_complete = preproc_all_complete[, c(40:78)]

colnames(BL_data_complete) <- c("P1","P2","P3","P4","P5","P6","P7",
                               "N1","N2","N3","N4","N5","N6","N7",
                               "G1","G2","G3","G4","G5","G6","G7",
                               "G8","G9","G10","G11","G12","G13",
                               "G14","G15","G16","C1","C2","C3",
                               "C4","C5","C6","C7","C8","C9") 

colnames(M12_data_complete) <- c("P1","P2","P3","P4","P5","P6","P7",
                                "N1","N2","N3","N4","N5","N6","N7",
                                "G1","G2","G3","G4","G5","G6","G7",
                                "G8","G9","G10","G11","G12","G13",
                                "G14","G15","G16","C1","C2","C3",
                                "C4","C5","C6","C7","C8","C9") 


#Just positive, negative and CDSS
BL_data_complete_pnc = BL_data_complete[,-c(15:30)]
M12_data_complete_pnc = M12_data_complete[,-c(15:30)]

#Impute missing data
# Function mice() in mice package is a Markov Chain Monte Carlo (MCMC) method that uses 
# correlation structure of the data and imputes missing values for each incomplete 
# variable m times by regression of incomplete variables on the other variables iteratively.
tempData_preproc <- mice(preproc_all, m=1, seed = 987)
preproc_all_imputed <- complete(tempData_preproc,1)

BL_data_imputed = preproc_all_imputed[, c(1:39)]
M12_data_imputed = preproc_all_imputed[, c(40:78)]

colnames(BL_data_imputed) <- c("P1","P2","P3","P4","P5","P6","P7",
                                             "N1","N2","N3","N4","N5","N6","N7",
                                             "G1","G2","G3","G4","G5","G6","G7",
                                             "G8","G9","G10","G11","G12","G13",
                                             "G14","G15","G16","C1","C2","C3",
                                             "C4","C5","C6","C7","C8","C9") 

colnames(M12_data_imputed) <- c("P1","P2","P3","P4","P5","P6","P7",
                                         "N1","N2","N3","N4","N5","N6","N7",
                                         "G1","G2","G3","G4","G5","G6","G7",
                                         "G8","G9","G10","G11","G12","G13",
                                         "G14","G15","G16","C1","C2","C3",
                                         "C4","C5","C6","C7","C8","C9") 


#Just positive, negative and CDSS
BL_data_imputed_pnc = BL_data_imputed[,-c(15:30)]
M12_data_imputed_pnc = M12_data_imputed[,-c(15:30)]

#Compare PANSS Positive, PANSS Negative and CDSS totals between groups
BL_PANSS_P = rowSums(BL_data_imputed_pnc[c(1:7)])
BL_PANSS_N = rowSums(BL_data_imputed_pnc[c(8:14)])
BL_CDSS = rowSums(BL_data_imputed_pnc[c(15:23)])

M12_PANSS_P = rowSums(M12_data_imputed_pnc[c(1:7)])
M12_PANSS_N = rowSums(M12_data_imputed_pnc[c(8:14)])
M12_CDSS = rowSums(M12_data_imputed_pnc[c(15:23)])

t.test(BL_PANSS_P, M12_PANSS_P, paired = T, alternative = "two.sided")
t.test(BL_PANSS_N, M12_PANSS_N, paired = T, alternative = "two.sided")
t.test(BL_CDSS, M12_CDSS, paired = T, alternative = "two.sided")

#the default = 'EBICglasso' specifies that the EBICglasso function from qgraph is used. 
#The corMethod = 'spearman' which is now recommended for ordinal data.The
#tuning = 0.5 argument sets the EBIC hyperparameter, %, to 0.5
#Setting the hyperparameter to 0.5, as suggested by Foygel and Drton (2010),
#errs on the side of caution or parsimony: fewer edges are obtained,
#avoiding most spurious edges but possibly missing some edges
#(i.e., the network has a higher specificity).

results_BL_imputed_pnc <- estimateNetwork(
  BL_data_imputed_pnc,
  default = "EBICglasso",
  corMethod = "spearman",
  tuning = 0.5, threshold = F) #max = 0.46881

#A dense regularized network was selected (lambda < 0.1 * lambda.max). Recent work indicates a possible drop in specificity. 
#Interpret the presence of the smallest edges with care. Setting threshold = TRUE will enforce higher specificity, at the cost of sensitivity.

#max?
summary(results_BL_imputed_pnc$graph)

results_M12_imputed_pnc <- estimateNetwork(
  M12_data_imputed_pnc,
  default = "EBICglasso",
  corMethod = "spearman",
  tuning = 0.5, threshold = F) #max = 0.5367

#A dense regularized network was selected (lambda < 0.1 * lambda.max). Recent work indicates a possible drop in specificity. 
#Interpret the presence of the smallest edges with care. Setting threshold = TRUE will enforce higher specificity, at the cost of sensitivity.

#max?
summary(results_M12_imputed_pnc$graph)


#visualise networks on same graph
L_impute <- averageLayout(results_BL_imputed_pnc, results_M12_imputed_pnc)
community_structure_imputed <- c(rep("PANSS Pos", 7), rep("PANSS Neg", 7), rep("Calgary", 9))
community_structure_imputed_NCT = c(rep(1,7), rep(2,7), rep(3,9))

pdf("Figure1.pdf", width = 10, height = 7)
plot(results_BL_imputed_pnc, layout=L_impute, maximum = 0.5367, groups = community_structure_imputed)
plot(results_M12_imputed_pnc, layout=L_impute, maximum = 0.5367, groups = community_structure_imputed)
dev.off()

wm_imputed_1 <- getWmat(results_BL_imputed_pnc)
wm_imputed_2 <- getWmat(results_M12_imputed_pnc)

sum(wm_imputed_1[upper.tri(wm_imputed_1, diag=F)]!=0)  #132 edges of 253 possible ( n(n-1)/2 )
sum(wm_imputed_2[upper.tri(wm_imputed_2, diag=F)]!=0)  #127 edges

sum(abs(wm_imputed_1[upper.tri(wm_imputed_1, diag=F)])) /2 #5.2343 absolute sum 
sum(abs(wm_imputed_2[upper.tri(wm_imputed_2, diag=F)])) /2 #4.8616

#We can further investigate how important nodes are in the
#network using measures called centrality indices.
pdf("Figure2.pdf", width = 4, height = 7)
#z scores are for networks individually so don't allow comparison so changed to raw
centralityPlot(list(BL=results_BL_imputed_pnc,
                    M12=results_M12_imputed_pnc), 
               include = c("Strength"), decreasing = T, theme_bw = T, scale = "raw")
dev.off()

#network comparison test
#communities have to be numeric in this method for some reason
#Just looking at strength and bridge strength for centrality
set.seed(987)
nct_imputed_BL_M12 = NCT(results_BL_imputed_pnc, results_M12_imputed_pnc, paired = T, test.edges = T, edges = "all", p.adjust.methods = "holm", test.centrality = T, centrality = c("strength","bridgeStrength"), nodes = "all", communities = community_structure_imputed_NCT)
#
#concerning difference in global strength. #overall connectivity
nct_imputed_BL_M12$glstrinv.pval  #S=0.74536, p =0.02 

#concerning the maximum difference in edge weights. (holm corrected)
nct_imputed_BL_M12$nwinv.pval  #M=0.16405, p=0.00

nct_imputed_BL_M12$einv.pvals #Edge difference test. 1 means no difference, 0 means there is a significant difference between edges (significantly different edges) 
#P4-N2, P1-N6, P3-N7, P6-C1, P4-C4, N4-C5, C5-C6, P5-C7, N5-C8, C1-C9 are only significantly different edges

summary(nct_imputed_BL_M12) #centrality invariance test: C=0.096153, p=0.22297

#Bridge Centrality https://osf.io/c5dkj/
#nodes acting as bridges between communities
bridge_centrality_BL_imputed = bridge(results_BL_imputed_pnc$graph, communities = community_structure_imputed)
bridge_centrality_M12_imputed = bridge(results_M12_imputed_pnc$graph, communities = community_structure_imputed)

#z scores are for networks individually so don't allow comparison changed to raw
#copy centrality plot (with decreasing = T, theme_bw = T)
plot.bridge.Sam <- function(x,x2, x_name, x2_name,include, z)
{
  attr(x, "class") <- NULL
  attr(x2, "class") <- NULL

  nodes <- names(x[[1]])
  comm <- x$communities; commcol <- vector()
  cols <- rep("black", length(comm))
  x$communities <- NULL
  x2$communities <-NULL
  if(z)
  {
    scalenoatt <- function(y){
      y <- scale(y)
      attr(y, "scaled:center") <- NULL
      attr(y, "scaled:scale") <- NULL
      return(y)
    }
  }else
  {
    scalenoatt <- function(y){
      return(y)
    }
  }
  x <- sapply(x, scalenoatt)
  x2 <- sapply(x2, scalenoatt)
  Long <- reshape2::melt(x); colnames(Long)[2] <- "measure"
  Long2 <- reshape2::melt(x2); colnames(Long2)[2] <- "measure"
  Long$type <- rep(x_name, nrow(Long))
  Long2$type <- rep(x2_name, nrow(Long2))
  Long$node <- rep(nodes, length(unique(Long$measure)))
  Long2$node <- rep(nodes, length(unique(Long2$measure)))

  Long <- subset(Long, Long$measure %in% include)
  Long2 <- subset(Long2, Long2$measure %in% include)

  #changed to match centralityPlot
  Long <- Long[gtools::mixedorder(Long$node),] 
  Long2 <- Long2[gtools::mixedorder(Long2$node),]
  Long$node <- factor(as.character(Long$node), levels = unique(gtools::mixedsort(as.character(Long$node))))
  Long2$node <- factor(as.character(Long2$node), levels = unique(gtools::mixedsort(as.character(Long2$node))))
  g <- ggplot2::ggplot()
  g <- g + ggplot2::geom_path(Long, mapping = ggplot2::aes_string(x='value', y='node', group='type', colour = 'type')) + 
    ggplot2::geom_point(Long, mapping = ggplot2::aes_string(x='Long$value', y='node', group='type',colour = 'type')) + 
    ggplot2::xlab("") + ggplot2::ylab("") + 
    ggplot2::geom_path(Long2, mapping = ggplot2::aes_string(x='value', y='node', group='type',color = 'type')) + 
    ggplot2::geom_point(Long2, mapping = ggplot2::aes_string(x='value', y='node', group='type',color = 'type')) +
    ggplot2::facet_grid('~measure', scales="free") + ggplot2::scale_y_discrete(limits = rev(levels(Long$node))) +
    ggplot2::theme(axis.text.y = ggplot2::element_text(colour=cols[order(nodes, decreasing=T)])) + theme_bw() +
    ggplot2::labs(color = "type")
  return(g)
}

pdf("Figure3.pdf", width = 4, height = 7)
plot.bridge.Sam(x = bridge_centrality_BL_imputed, x2 = bridge_centrality_M12_imputed,
                x_name = "BL", x2_name = "M12", 
                include=c("Bridge Strength"), z=F)
dev.off()

#Plot bridge nodes on graph
bridge_strength_BL_imputed <- bridge_centrality_BL_imputed$`Bridge Strength`
top_bridges_BL_imputed <- names(bridge_strength_BL_imputed[bridge_strength_BL_imputed>quantile(bridge_strength_BL_imputed, probs=0.80, na.rm=TRUE)])

## Now create a new community vector where bridges are their own "community"
bridge_num_w1_BL_imputed <- which(names(bridge_strength_BL_imputed) %in% top_bridges_BL_imputed)
new_communities_BL_imputed <- vector()
for(i in 1:length(bridge_strength_BL_imputed)) {
  if(i %in% bridge_num_w1_BL_imputed) {
    new_communities_BL_imputed[i] <- "Bridge"
  } else {new_communities_BL_imputed[i] <- community_structure_imputed[i]}
}

bridge_strength_M12_imputed <- bridge_centrality_M12_imputed$`Bridge Strength`
top_bridges_M12_imputed <- names(bridge_strength_M12_imputed[bridge_strength_M12_imputed>quantile(bridge_strength_M12_imputed, probs=0.80, na.rm=TRUE)])

bridge_num_w1_M12_imputed <- which(names(bridge_strength_M12_imputed) %in% top_bridges_M12_imputed)
new_communities_M12_imputed <- vector()
for(i in 1:length(bridge_strength_M12_imputed)) {
  if(i %in% bridge_num_w1_M12_imputed) {
    new_communities_M12_imputed[i] <- "Bridge"
  } else {new_communities_M12_imputed[i] <- community_structure_imputed[i]}
}


## And now use that community vector as your "groups" in qgraph! 
pdf("Figure4.pdf", height = 7, width = 10)
plot(results_BL_imputed_pnc, groups=factor(new_communities_BL_imputed, levels(factor(new_communities_BL_imputed))[c(2:4,1)]), layout=L_impute, maximum = 0.5367)
plot(results_M12_imputed_pnc, groups=factor(new_communities_M12_imputed, levels(factor(new_communities_M12_imputed))[c(2:4,1)]), layout=L_impute, maximum = 0.5367)
dev.off()

#post hoc analysis BL
set.seed(987)
boot1_BL_imputed <- bootnet(results_BL_imputed_pnc, nCores = 4,
                            nBoots = 1000, type = 'nonparametric')
set.seed(987)
boot2_BL_imputed <- bootnet(results_BL_imputed_pnc, nCores = 4,
                            nBoots = 1000, type = 'case', statistics = c("strength"))

## Bootstrap plots BL:
set.seed(987)
pdf("Figure5_A.pdf", height = 45, width = 30)
plot(boot1_BL_imputed, order = "sample")
dev.off()
set.seed(987)
pdf("Figure5_B.pdf", height = 90, width = 60)
plot(boot1_BL_imputed, "edge", plot = "difference", onlyNonZero = TRUE,
     order = "sample")
dev.off()
set.seed(987)
pdf("Figure5_C.pdf", height = 45, width = 30)
plot(boot1_BL_imputed, "strength", order = "sample", plot = "difference")
dev.off()
set.seed(987)
pdf("Figure5_D.pdf", height = 45, width = 30)
plot(boot2_BL_imputed,statistics = c("strength"))
dev.off()

## CS-coefficient:
corStability(boot2_BL_imputed) #strength - 0.75

#post hoc analysis M12
set.seed(987)
boot1_M12_imputed <- bootnet(results_M12_imputed_pnc, nCores = 4,
                            nBoots = 1000, type = 'nonparametric')
set.seed(987)
boot2_M12_imputed <- bootnet(results_M12_imputed_pnc, nCores = 4,
                            nBoots = 1000, type = 'case', statistics = c("strength"))

## Bootstrap plots M12:
set.seed(987)
pdf("Figure6_A.pdf", height = 45, width = 30)
plot(boot1_M12_imputed, order = "sample")
dev.off()
set.seed(987)
pdf("Figure6_B.pdf", height = 90, width = 60)
plot(boot1_M12_imputed, "edge", plot = "difference", onlyNonZero = TRUE,
     order = "sample")
dev.off()
set.seed(987)
pdf("Figure6_C.pdf", height = 45, width = 30)
plot(boot1_M12_imputed, "strength", order = "sample", plot = "difference")
dev.off()
set.seed(987)
pdf("Figure6_D.pdf", height = 45, width = 30)
plot(boot2_M12_imputed,statistics = c("strength"))
dev.off()

## CS-coefficient:
corStability(boot2_M12_imputed) #strength - 0.75

#####################################################
#Repeat with complete cases only

results_BL_complete_pnc <- estimateNetwork(
  BL_data_complete_pnc,
  default = "EBICglasso",
  corMethod = "spearman",
  tuning = 0.5, threshold = F) #max = 0.4130

#max?
summary(results_BL_complete_pnc$graph)

results_M12_complete_pnc <- estimateNetwork(
  M12_data_complete_pnc,
  default = "EBICglasso",
  corMethod = "spearman",
  tuning = 0.5, threshold = F) #max = 0.5668

#max?
summary(results_M12_complete_pnc$graph)


#visualise networks on same graph
L_complete <- averageLayout(results_BL_complete_pnc, results_M12_complete_pnc)

pdf("SuppFigure1.pdf", width = 10, height = 7)
plot(results_BL_complete_pnc, layout=L_complete, maximum = 0.5668, groups = community_structure_imputed)
plot(results_M12_complete_pnc, layout=L_complete, maximum = 0.5668, groups = community_structure_imputed)
dev.off()

wm_complete_1 <- getWmat(results_BL_complete_pnc)
wm_complete_2 <- getWmat(results_M12_complete_pnc)

sum(wm_complete_1 [upper.tri(wm_complete_1, diag=F)]!=0)  #119 edges of 253 possible ( n(n-1)/2 )
sum(wm_complete_2 [upper.tri(wm_complete_2, diag=F)]!=0)  #128 edges

sum(abs(wm_complete_1[upper.tri(wm_complete_1, diag=F)])) /2 #5.0495 absolute sum 
sum(abs(wm_complete_2[upper.tri(wm_complete_2, diag=F)])) /2 #4.8469

#We can further investigate how important nodes are in the
#network using measures called centrality indices.
pdf("SuppFigure2.pdf", width = 4, height = 7)
#z scores are for networks individually so don't allow comparison so changed to raw
centralityPlot(list(BL=results_BL_complete_pnc,
                    M12=results_M12_complete_pnc), 
               include = c("Strength"), decreasing = T, theme_bw = T, scale = "raw")
dev.off()

#network comparison test
#communities have to be numeric in this method for some reason
#Just looking at strength and bridge strength for centrality
set.seed(987)
nct_complete_BL_M12 = NCT(results_BL_complete_pnc, results_M12_complete_pnc, paired = T, test.edges = T, edges = "all", p.adjust.methods = "holm", test.centrality = T, centrality = c("strength","bridgeStrength"), nodes = "all", communities = community_structure_imputed_NCT)
#
#concerning difference in global strength. #overall connectivity
nct_complete_BL_M12$glstrinv.pval  #S=0.40517, p=0.34

#concerning the maximum difference in edge weights. (holm corrected)
nct_complete_BL_M12$nwinv.pval  #M=0.15382; p=0.21

nct_complete_BL_M12$einv.pvals #Edge difference test. 1 means no difference, 0 means there is a significant difference between edges (significantly different edges) 
#P3-N1, P6-C1, N6-C8 are only significantly different edges

summary(nct_complete_BL_M12) #centrality invariance test C=0.088064, p=0.088064

#Bridge Centrality https://osf.io/c5dkj/
#nodes acting as bridges between communities
bridge_centrality_BL_complete = bridge(results_BL_complete_pnc$graph, communities = community_structure_imputed)
bridge_centrality_M12_complete = bridge(results_M12_complete_pnc$graph, communities = community_structure_imputed)

pdf("SuppFigure3.pdf", width = 4, height = 7)
plot.bridge.Sam(x = bridge_centrality_BL_complete, x2 = bridge_centrality_M12_complete,
                x_name = "BL", x2_name = "M12", 
                include=c("Bridge Strength"), z=F)
dev.off()

#Plot bridge nodes on graph
bridge_strength_BL_complete <- bridge_centrality_BL_complete$`Bridge Strength`
top_bridges_BL_complete <- names(bridge_strength_BL_complete[bridge_strength_BL_complete>quantile(bridge_strength_BL_complete, probs=0.80, na.rm=TRUE)])

## Now create a new community vector where bridges are their own "community"
bridge_num_w1_BL_complete <- which(names(bridge_strength_BL_complete) %in% top_bridges_BL_complete)
new_communities_BL_complete <- vector()
for(i in 1:length(bridge_strength_BL_complete)) {
  if(i %in% bridge_num_w1_BL_complete) {
    new_communities_BL_complete[i] <- "Bridge"
  } else {new_communities_BL_complete[i] <- community_structure_imputed[i]}
}

bridge_strength_M12_complete <- bridge_centrality_M12_complete$`Bridge Strength`
top_bridges_M12_complete <- names(bridge_strength_M12_complete[bridge_strength_M12_complete>quantile(bridge_strength_M12_complete, probs=0.80, na.rm=TRUE)])

bridge_num_w1_M12_complete <- which(names(bridge_strength_M12_complete) %in% top_bridges_M12_complete)
new_communities_M12_complete <- vector()
for(i in 1:length(bridge_strength_M12_complete)) {
  if(i %in% bridge_num_w1_M12_complete) {
    new_communities_M12_complete[i] <- "Bridge"
  } else {new_communities_M12_complete[i] <- community_structure_imputed[i]}
}

## And now use that community vector as your "groups" in qgraph! 
pdf("SuppFigure4.pdf", height = 7, width = 10)
plot(results_BL_complete_pnc, groups=factor(new_communities_BL_complete, levels(factor(new_communities_BL_complete))[c(2:4,1)]), layout=L_complete, maximum = 0.5668)
plot(results_M12_complete_pnc, groups=factor(new_communities_M12_complete, levels(factor(new_communities_M12_complete))[c(2:4,1)]), layout=L_complete, maximum = 0.5668)
dev.off()

#post hoc analysis BL
set.seed(987)
boot1_BL_complete <- bootnet(results_BL_complete_pnc, nCores = 4,
                             nBoots = 1000, type = 'nonparametric')
set.seed(987)
boot2_BL_complete <- bootnet(results_BL_complete_pnc, nCores = 4,
                             nBoots = 1000, type = 'case', statistics = c("strength"))

## Bootstrap plots BL:
set.seed(987)
pdf("SuppFigure5_A.pdf", height = 45, width = 30)
plot(boot1_BL_complete, order = "sample")
dev.off()
set.seed(987)
pdf("SuppFigure5_B.pdf", height = 90, width = 60)
plot(boot1_BL_complete, "edge", plot = "difference", onlyNonZero = TRUE,
     order = "sample")
dev.off()
set.seed(987)
pdf("SuppFigure5_C.pdf", height = 45, width = 30)
plot(boot1_BL_complete, "strength", order = "sample", plot = "difference")
dev.off()
set.seed(987)
pdf("SuppFigure5_D.pdf", height = 45, width = 30)
plot(boot2_BL_complete,statistics = c("strength"))
dev.off()

## CS-coefficient:
corStability(boot2_BL_complete) #strength - 0.75

#post hoc analysis M12
set.seed(987)
boot1_M12_complete <- bootnet(results_M12_complete_pnc, nCores = 4,
                              nBoots = 1000, type = 'nonparametric')
set.seed(987)
boot2_M12_complete <- bootnet(results_M12_complete_pnc, nCores = 4,
                              nBoots = 1000, type = 'case', statistics = c("strength"))

## Bootstrap plots M12:
set.seed(987)
pdf("SuppFigure6_A.pdf", height = 45, width = 30)
plot(boot1_M12_complete, order = "sample")
dev.off()
set.seed(987)
pdf("SuppFigure6_B.pdf", height = 90, width = 60)
plot(boot1_M12_complete, "edge", plot = "difference", onlyNonZero = TRUE,
     order = "sample")
dev.off()
set.seed(987)
pdf("SuppFigure6_C.pdf", height = 45, width = 30)
plot(boot1_M12_complete, "strength", order = "sample", plot = "difference")
dev.off()
set.seed(987)
pdf("SuppFigure6_D.pdf", height = 45, width = 30)
plot(boot2_M12_complete,statistics = c("strength"))
dev.off()

## CS-coefficient:
corStability(boot2_M12_complete) #strength - 0.75 
